# Supplementary material for: Insights into the Mechanism Underlying the Alkane Dehydrogenation Capability of Rhodococcus sp. KSM-B-3M
Source: Microorganisms. 2026 Jun 2;14(6):1252. doi: 10.3390/microorganisms14061252 (PMC13304129; doi:10.3390/microorganisms14061252)
Supplement: Supplementary file 1 [file microorganisms-14-01252-s001.zip]

Archive with 1 entries (1 files):
- microorganisms-4314607-supplementary.pdf
